# Supplementary material for: Preparation and Spectroscopic, Thermal, and Mechanical Characterization of Biocomposites of Poly(butylene succinate) and Onion Peels or Durum Wheat Bran
Source: Materials (Basel). 2023 Oct 21;16(20):6799. doi: 10.3390/ma16206799 (PMC10607975; doi:10.3390/ma16206799)
Supplement: Supplementary file 1 [file materials-16-06799-s001.zip]

Archive with 1 entries (1 files):
- materials-2651823-supplementary.pdf
